# Supplementary material for: Children’s injury database: development of an injury surveillance system in a pediatric emergency department
Source: Inj Epidemiol. 2023 Jul 31;10(Suppl 1):40. doi: 10.1186/s40621-023-00443-8 (PMC10391750; doi:10.1186/s40621-023-00443-8)
Supplement: Supplementary file 1 — Additional file 1: Injury code ranges used in assigning injury categories. [file 40621_2023_443_MOESM1_ESM.xlsx]

## Sheet: Sheet1
ICD 10	Injury Coding
V		cause of injury				The external cause of injury codes form Chapter 20 in the ICD-10 manual and are prefixed with the letters V, W, X, and Y.
W		cause of injury
X		cause of injury				also see codes S 00 - T 88			anatomic site of injury
Y	70 - 82	medical device, other adv eff
Y	90
T	20 -32	burns
T	17 - 18	choking
T	36 - 65	poison

## Sheet: Sheet2
			Injury Code Ranges Used in Assigning Injury Categories
ICD 10 External Cause of Injury Coding
Code Range	Section Description		Injury Cat
V00-V09	Pedestrian injured in transport accident		Pedestrian
V00-V99	Transport accidents		Transport Other
V00-X58	Accidents
V10-V19	Pedal cycle rider injured in transport accident		Bicycle
V20-V29	Motorcycle rider injured in transport accident		Motorcycle
V30-V39	Occupant of three-wheeled motor vehicle injured in transport accident		ATV
V40-V49	Car occupant injured in transport accident		MVC
V50-V59	Occupant of pick-up truck or van injured in transport accident		MVC
V60-V69	Occupant of heavy transport vehicle injured in transport accident		MVC
V70-V79	Bus occupant injured in transport accident		Bus
V80-V89	Other land transport accidents		Other MVC
V90-V94	Water transport accidents		Water VC
V95-V97	Air and space transport accidents		Air
V98-V99	Other and unspecified transport accidents		Unspec TA
W00-W19	Slipping, tripping, stumbling and falls		Falls
W00-X58	Other external causes of accidental injury		Other Ext Cause
W20-W49	Exposure to inanimate mechanical forces		Exposure other force
W50-W64	Exposure to animate mechanical forces		Exposure other force
W65-W74	Accidental non-transport drowning and submersion		Drowning
W85-W99	Exposure to electric current, radiation and extreme ambient air temperature and pressure		Electricity Radiation
X00-X08	Exposure to smoke, fire and flames		Fire or smoke
X10-X19	Contact with heat and hot substances		Burn
X30-X39	Exposure to forces of nature		Force of Nature
X52-X58	Accidental exposure to other specified factors		Other factors
X71-X83	Intentional self-harm		Int Self Harm
X92-Y08	Assault		Assault
Y21-Y33	Event of undetermined intent		Undetermined
Y93	Sport and sport activity related		Sport
T 30 - 32	burn external causes		burns
T 17 - 18	choking ext causes		choking
T 36 - 65	poison detail		poison
